# Supplementary material for: Exploring Cuba’s population structure and demographic history using genome-wide data
Source: Sci Rep. 2018 Jul 30;8:11422. doi: 10.1038/s41598-018-29851-3 (PMC6065444; doi:10.1038/s41598-018-29851-3)
Supplement: Supplementary file 3 — Supplementary Tables S1-S10 in Excel [file 41598_2018_29851_MOESM3_ESM.xlsx]

## Sheet: S1
	Table S1
	Country (region)	Population	N	Reference
	Cuba (East, Pinar del Río, PR)	Cuban	68	Present study
	Cuba (East, Artemisa, AR)	Cuban	25	Present study
	Cuba (East, La Habana, LH)	Cuban	72	Present study
	Cuba (East, Mayabeque, MY)	Cuban	24	Present study
	Cuba (East, Matanzas, MT)	Cuban	62	Present study
	Cuba (Central, Cienfuegos, CF)	Cuban	25	Present study
	Cuba (Central, Villa Clara, VC)	Cuban	92	Present study
	Cuba (Central, Sancti Spíritus, SS)	Cuban	56	Present study
	Cuba (Central, Ciego de Ávila, CA)	Cuban	32	Present study
	Cuba (Central, Camagüey, CG)	Cuban	42	Present study
	Cuba (West, Las Tunas, LT)	Cuban	38	Present study
	Cuba (West, Holguín, HG)	Cuban	108	Present study
	Cuba (West, Granma, GR)	Cuban	74	Present study
	Cuba (West, Santiago de Cuba, SC)	Cuban	88	Present study
	Cuba (West, Guantánamo, GT)	Cuban	54	Present study
	Puerto Rico	Puerto Rican (PUR)	104	1000 Genomes Project Consortium, 2015
	USA (California)	Mexican ancestry (MXL)	64	1000 Genomes Project Consortium, 2015
	Colombia	Colombian in Medellin (CLM)	94	1000 Genomes Project Consortium, 2015
	Peru, Lima	Peruvian in Lima (PEL)	85	1000 Genomes Project Consortium, 2015
	USA (Southwest)	African-American (ASW)	61	1000 Genomes Project Consortium, 2015
	Barbados	African-Barbadian (ACB)	96	1000 Genomes Project Consortium, 2015
	Senegal	Mandenka	24	Li et al., 2008
	Gambia (Western Division)	Gambian (GWD)	113	1000 Genomes Project Consortium, 2015
	Sierra Leone	Mende (MSL)	85	1000 Genomes Project Consortium, 2015
	Nigeria	Esan (ESN)	99	1000 Genomes Project Consortium, 2015
	Nigeria	Yoruba (YRI)	108	1000 Genomes Project Consortium, 2015
	Nigeria	Yoruba	24	Li et al., 2008
	Kenya	Luhya in Webuye (LWK)	99	1000 Genomes Project Consortium, 2015
	South Africa	Bantu speakers	20	Li et al., 2008
	Spain	Iberian (IBS)	107	1000 Genomes Project Consortium, 2015
	France	French	29	Li et al., 2008
	France	French Basque	24	Li et al., 2008
	Italy	Toscani in Italy (TSI)	107	1000 Genomes Project Consortium, 2015
	Italy	Tuscany	8	Li et al., 2008
	Italy	Italian North	13	Li et al., 2008
	England and Scotland	British (GBR)	91	1000 Genomes Project Consortium, 2015
	USA (Utah)	European ancestry (CEU)	99	1000 Genomes Project Consortium, 2015
	Mexico	Pima	25	Li et al., 2008
	Mexico	Maya	12	Li et al., 2008
	Colombia	Colombian	12	Li et al., 2008
	Brazil	Karitiana	24	Li et al., 2008
	Brazil	Surui	21	Li et al., 2008
	China (Beijing)	Han Chinese (CHB)	103	1000 Genomes Project Consortium, 2015
	China (South)	Han Chinese (CHS)	105	1000 Genomes Project Consortium, 2015
	China	Han Chinese	43	Li et al., 2008
	Japan (Tokyo)	Japanese (JPT)	104	1000 Genomes Project Consortium, 2015
	Japan	Japanese	29	Li et al., 2008

## Sheet: S2
	Table S2
	Cuban province	N	Three-way admixture model			Four-way admixture model
			European	African	Native American	European	African	Native American	East Asian
	Unsupervised ADMIXTURE		Unsupervised ADMIXTURE K=3			Unsupervised ADMIXTURE K=4
	Pinar del Río, PR	68	78.337 ±19.605	17.535 ±19.046	4.128 ±2.829	77.291 ±19.550	17.438 ±19.082	3.935 ±1.853	1.335 ±2.019
	Artemisa, AR	25	81.196 ±25.823	16.374 ±25.901	2.430 ±2.379	80.328 ±25.703	16.218 ±25.952	2.707 ±2.536	0.747 ±0.649
	La Habana, LH	72	67.086 ±27.849	28.028 ±27.714	4.886 ±4.479	66.043 ±27.671	27.948 ±27.701	4.364 ±3.646	1.645 ±2.999
	Mayabeque, MY	24	88.569 ±9.132	8.217 ±6.342	3.214 ±3.603	87.661 ±9.615	8.058 ±6.496	3.055 ±3.680	1.225 ±0.983
	Matanzas, MT	62	80.713 ±22.805	15.473 ±20.364	3.814 ±4.387	79.899 ±22.690	15.286 ±20.399	2.663 ±2.276	2.152 ±3.584
	Cienfuegos, CF	25	74.438 ±26.640	20.953 ±26.553	4.609 ±2.751	73.379 ±26.446	20.882 ±26.591	4.372 ±2.774	1.367 ±0.961
	Villa Clara, VC	92	79.204 ±19.562	14.201 ±19.348	6.595 ±3.763	77.805 ±19.442	14.221 ±19.340	6.211 ±3.415	1.762 ±2.327
	Sancti Spíritus, SS	56	77.420 ±19.322	14.384 ±18.221	8.196 ±6.159	75.977 ±19.134	14.422 ±18.213	6.843 ±3.602	2.757 ±5.429
	Ciego de Ávila, CA	32	77.715 ±23.151	14.085 ±22.982	8.201 ±7.151	76.354 ±22.957	14.068 ±23.018	6.291 ±3.547	3.286 ±7.199
	Camaguey, CG	42	69.790 ±25.368	22.000 ±27.089	8.210 ±4.812	68.223 ±25.004	22.102 ±27.025	7.792 ±4.245	1.883 ±1.554
	Las Tunas, LT	38	75.689 ±12.975	12.284 ±12.353	12.027 ±4.349	73.395 ±13.084	12.651 ±12.366	12.364 ±4.396	1.590 ±0.815
	Holguín, HG	108	70.941 ±17.403	18.232 ±19.372	10.828 ±4.668	68.974 ±17.043	18.489 ±19.282	10.599 ±3.812	1.938 ±2.991
	Granma, GR	74	62.045 ±12.055	23.561 ±11.245	14.394 ±4.487	59.690 ±12.006	24.019 ±11.227	13.945 ±3.723	2.346 ±3.621
	Santiago de Cuba, SC	88	52.117 ±21.990	38.554 ±24.078	9.329 ±5.966	50.468 ±21.707	38.776 ±23.971	9.240 ±6.028	1.517 ±1.934
	Guantánamo, GT	54	51.885 ±22.207	39.980 ±25.435	8.135 ±4.476	50.344 ±21.639	40.143 ±25.293	8.147 ±4.721	1.367 ±0.896
	Total	860	70.622 ±22.938	21.532 ±22.790	7.845 ±5.665	71.124 ±23.406	20.338 ±25.103	6.869 ±3.623	1.669 ±2.478
	Supervised ADMIXTURE		Supervised ADMIXTURE K=3			Supervised ADMIXTURE K=4
	Pinar del Río, PR	68	79.016 ±20.136	17.345 ±19.492	3.639 ±2.927	78.439 ±20.159	17.352 ±19.515	3.283 ±1.974	0.927 ±1.980
	Artemisa, AR	25	81.921 ±26.503	16.106 ±26.504	1.973 ±2.388	81.519 ±26.550	16.077 ±26.529	2.062 ±2.587	0.343 ±0.496
	La Habana, LH	72	67.427 ±28.547	28.064 ±28.330	4.509 ±4.585	66.781 ±28.513	28.106 ±28.301	3.877 ±3.777	1.236 ±2.988
	Mayabeque, MY	24	89.476 ±9.415	7.761 ±6.522	2.763 ±3.690	89.097 ±9.881	7.724 ±6.676	2.436 ±3.850	0.743 ±0.871
	Matanzas, MT	62	81.442 ±23.402	15.212 ±20.860	3.345 ±4.485	81.097 ±23.354	15.143 ±20.889	2.015 ±2.317	1.745 ±3.575
	Cienfuegos, CF	25	74.983 ±27.323	20.843 ±27.174	4.174 ±2.827	74.377 ±27.247	20.894 ±27.186	3.810 ±2.866	0.919 ±0.863
	Villa Clara, VC	92	79.831 ±20.072	13.949 ±19.799	6.220 ±3.874	78.973 ±20.060	14.079 ±19.784	5.701 ±3.549	1.247 ±2.316
	Sancti Spíritus, SS	56	77.991 ±19.836	14.149 ±18.646	7.860 ±6.313	77.078 ±19.756	14.301 ±18.644	6.378 ±3.790	2.243 ±5.476
	Ciego de Ávila, CA	32	78.319 ±23.738	13.850 ±23.502	7.831 ±7.313	77.462 ±23.687	13.931 ±23.522	5.757 ±3.718	2.851 ±7.196
	Camaguey, CG	42	70.107 ±25.982	21.920 ±27.679	7.973 ±4.894	69.036 ±25.766	22.150 ±27.616	7.473 ±4.394	1.341 ±1.415
	Las Tunas, LT	38	76.065 ±13.358	12.028 ±12.636	11.907 ±4.558	74.375 ±13.497	12.524 ±12.641	12.264 ±4.693	0.837 ±0.693
	Holguín, HG	108	71.235 ±17.842	18.104 ±19.797	10.661 ±4.792	69.795 ±17.607	18.478 ±19.694	10.416 ±3.951	1.312 ±2.972
	Granma, GR	74	62.016 ±12.396	23.576 ±11.508	14.408 ±4.639	60.203 ±12.394	24.140 ±11.482	14.016 ±3.963	1.641 ±3.643
	Santiago de Cuba, SC	88	51.931 ±22.528	38.880 ±24.628	9.189 ±6.169	50.681 ±22.400	39.204 ±24.498	9.141 ±6.284	0.974 ±1.862
	Guantánamo, GT	54	51.724 ±22.744	40.328 ±25.992	7.948 ±4.572	50.590 ±22.316	40.604 ±25.844	7.976 ±4.832	0.830 ±0.732
	Total	860	72.899 ±20.921	20.141 ±20.871	6.960 ±4.535	71.967 ±20.879	20.314 ±20.855	6.440 ±3.770	1.279 ±2.472
	RFMix (EM=2)		RFMix with three reference panels			RFMix with four reference panels
	Pinar del Río, PR	68	80.044 ±19.911	15.932 ±19.763	4.024 ±1.955	79.131 ±19.859	16.081 ±19.534	3.995 ±1.871	0.793 ±1.984
	Artemisa, AR	25	82.904 ±26.794	14.642 ±26.873	2.452 ±2.430	82.315 ±26.501	14.834 ±26.678	2.516 ±2.448	0.335 ±0.168
	La Habana, LH	72	68.422 ±28.040	27.112 ±28.516	4.465 ±3.851	67.395 ±28.262	27.102 ±28.247	4.400 ±3.907	1.102 ±2.793
	Mayabeque, MY	24	90.425 ±10.009	6.315 ±6.843	3.260 ±3.778	89.742 ±9.991	6.521 ±6.720	3.320 ±3.806	0.418 ±0.204
	Matanzas, MT	62	83.403 ±22.093	13.910 ±21.383	2.688 ±2.361	81.925 ±23.324	14.000 ±21.036	2.468 ±2.034	1.607 ±3.615
	Cienfuegos, CF	25	75.736 ±27.492	19.811 ±27.696	4.453 ±2.877	75.166 ±27.120	19.885 ±27.382	4.528 ±2.924	0.418 ±0.172
	Villa Clara, VC	92	80.871 ±19.747	12.809 ±19.999	6.320 ±3.402	79.777 ±19.837	12.944 ±19.773	6.301 ±3.438	0.978 ±2.041
	Sancti Spíritus, SS	56	79.631 ±19.051	13.348 ±18.847	7.020 ±3.812	77.814 ±19.600	13.399 ±18.484	6.817 ±3.839	1.971 ±5.280
	Ciego de Ávila, CA	32	80.270 ±23.495	12.948 ±23.556	6.781 ±3.514	78.008 ±23.392	13.033 ±23.384	6.387 ±3.614	2.573 ±6.990
	Camaguey, CG	42	70.719 ±25.914	21.042 ±27.875	8.240 ±4.746	69.785 ±25.509	21.096 ±27.643	8.247 ±4.680	0.872 ±1.396
	Las Tunas, LT	38	75.351 ±13.470	11.735 ±12.735	12.914 ±4.783	74.601 ±13.252	11.853 ±12.573	12.956 ±4.672	0.590 ±0.220
	Holguín, HG	108	71.260 ±17.574	17.623 ±19.644	11.117 ±3.997	70.159 ±17.304	17.679 ±19.449	11.102 ±3.908	1.060 ±2.875
	Granma, GR	74	61.884 ±11.980	23.350 ±11.596	14.767 ±3.801	60.666 ±12.265	23.301 ±11.339	14.692 ±3.792	1.339 ±3.549
	Santiago de Cuba, SC	88	52.015 ±22.780	38.418 ±24.720	9.568 ±6.310	51.527 ±22.411	38.251 ±24.468	9.617 ±6.302	0.605 ±0.925
	Guantánamo, GT	54	51.569 ±22.218	39.938 ±25.746	8.494 ±4.919	51.191 ±21.875	39.761 ±25.566	8.573 ±4.935	0.474 ±0.257
	Total	860	71.646 ±23.509	20.639 ±23.519	7.715 ±5.401	70.614 ±23.426	20.673 ±23.264	7.671 ±5.400	1.042 ±2.903

## Sheet: S3
	Table S3
	Cuban province	N	EUR	AFR	NAM	EAS	EUR	AFR	NAM	EAS
	P(Short|Ancestry)		Short ancestry tracts based on P(Short|Ancestry)				Long ancestry tracts based on P(Long|Ancestry)
	Pinar del Río, PR	68	68.591% ±11.742%	20.783% ±12.167%	9.169% ±3.296%	1.457% ±2.286%	87.320% ±25.401%	12.170% ±25.237%	0.166% ±0.525%	0.343% ±2.120%
	Artemisa, AR	25	74.313% ±17.525%	17.652% ±17.074%	7.040% ±5.007%	0.996% ±1.044%	88.712% ±29.849%	11.288% ±29.849%	0.000% ±0.000%	0.000% ±0.000%
	La Habana, LH	72	63.036% ±15.568%	26.658% ±16.459%	8.745% ±6.338%	1.560% ±2.510%	72.718% ±36.067%	26.231% ±35.310%	0.261% ±0.802%	0.790% ±4.107%
	Mayabeque, MY	24	78.129% ±11.434%	13.088% ±8.423%	7.715% ±5.701%	1.069% ±0.532%	97.622% ±5.936%	2.168% ±5.290%	0.210% ±0.742%	0.000% ±0.000%
	Matanzas, MT	62	73.447% ±16.346%	17.630% ±14.476%	6.565% ±4.501%	2.358% ±4.084%	86.475% ±28.171%	12.204% ±26.104%	0.039% ±0.218%	1.282% ±3.906%
	Cienfuegos, CF	25	67.829% ±16.114%	20.692% ±18.073%	10.484% ±5.536%	0.996% ±0.679%	80.397% ±34.929%	19.343% ±34.973%	0.260% ±0.679%	0.000% ±0.000%
	Villa Clara, VC	92	69.879% ±12.111%	15.065% ±13.236%	13.460% ±6.381%	1.597% ±2.343%	88.965% ±24.887%	10.229% ±24.283%	0.283% ±0.986%	0.524% ±2.204%
	Sancti Spíritus, SS	56	68.253% ±11.818%	15.117% ±12.484%	14.273% ±6.390%	2.356% ±4.944%	86.241% ±26.826%	11.666% ±25.399%	0.429% ±0.971%	1.664% ±5.994%
	Ciego de Ávila, CA	32	68.609% ±15.700%	13.847% ±15.742%	14.394% ±6.417%	3.148% ±5.968%	85.755% ±28.799%	11.670% ±28.647%	0.222% ±0.530%	2.353% ±8.460%
	Camaguey, CG	42	63.607% ±13.693%	19.995% ±16.511%	14.999% ±6.926%	1.400% ±1.769%	79.891% ±33.923%	18.984% ±34.299%	0.791% ±1.378%	0.333% ±1.081%
	Las Tunas, LT	38	63.140% ±8.810%	14.950% ±10.430%	21.179% ±5.167%	0.732% ±0.407%	91.472% ±18.591%	6.737% ±18.248%	1.790% ±4.143%	0.000% ±0.000%
	Holguín, HG	108	61.318% ±9.245%	18.755% ±13.383%	18.735% ±5.983%	1.190% ±2.335%	84.287% ±25.854%	14.437% ±25.958%	0.617% ±1.304%	0.659% ±3.838%
	Granma, GR	74	53.004% ±6.951%	26.142% ±8.249%	19.639% ±4.109%	1.215% ±2.395%	79.084% ±22.852%	17.974% ±21.116%	2.014% ±2.862%	0.928% ±5.115%
	Santiago de Cuba, SC	88	51.516% ±11.254%	33.577% ±12.758%	14.098% ±7.389%	0.808% ±1.309%	57.473% ±35.413%	41.127% ±36.021%	1.321% ±3.109%	0.078% ±0.734%
	Guantánamo, GT	54	51.527% ±9.558%	34.506% ±14.562%	13.391% ±6.459%	0.573% ±0.424%	57.731% ±33.625%	41.243% ±34.243%	1.026% ±1.663%	0.000% ±0.000%
	Total	860	63.445% ±14.413%	21.581% ±15.042%	13.555% ±7.257%	1.418% ±2.733%	80.030% ±30.599%	18.660% ±30.261%	0.686% ±1.883%	0.625% ±3.569%
	P(Ancestry|Short)		Short ancestry tracts based on P(Ancestry|Short)				Long ancestry tracts based on P(Ancestry|Long)
	Pinar del Río, PR	68	33.961% ±22.699%	54.880% ±31.244%	96.237% ±80.373%	68.148% ±52.884%	66.039% ±77.301%	45.120% ±68.756%	3.763% ±19.627%	31.852% ±47.116%
	Artemisa, AR	25	26.968% ±25.814%	33.275% ±15.697%	100.000% ±100.000%	100.000% ±100.000%	73.032% ±74.186%	66.725% ±84.303%	0.000% ±0.000%	0.000% ±0.000%
	La Habana, LH	72	38.007% ±24.158%	42.481% ±26.141%	96.505% ±89.003%	59.322% ±41.886%	61.993% ±75.842%	57.519% ±73.859%	3.495% ±10.997%	40.678% ±58.114%
	Mayabeque, MY	24	28.086% ±24.188%	84.444% ±74.268%	97.659% ±90.841%	100.000% ±100.000%	71.914% ±75.812%	15.556% ±25.732%	2.341% ±9.159%	0.000% ±0.000%
	Matanzas, MT	62	28.532% ±16.544%	49.301% ±33.500%	98.729% ±92.714%	64.631% ±61.524%	71.468% ±83.456%	50.699% ±66.500%	1.271% ±7.286%	35.369% ±38.476%
	Cienfuegos, CF	25	33.366% ±21.685%	42.668% ±29.519%	96.781% ±87.210%	100.000% ±100.000%	66.634% ±78.315%	57.332% ±70.481%	3.219% ±12.790%	0.000% ±0.000%
	Villa Clara, VC	92	36.400% ±24.659%	54.228% ±32.826%	97.739% ±89.372%	66.918% ±56.864%	63.600% ±75.341%	45.772% ±67.174%	2.261% ±10.628%	33.082% ±43.136%
	Sancti Spíritus, SS	56	37.164% ±21.567%	57.393% ±39.018%	96.434% ±86.600%	49.650% ±43.778%	62.836% ±78.433%	42.607% ±60.982%	3.566% ±13.400%	50.350% ±56.222%
	Ciego de Ávila, CA	32	34.370% ±26.893%	41.474% ±27.080%	97.582% ±91.078%	42.329% ±35.498%	65.630% ±73.107%	58.526% ±72.920%	2.418% ±8.922%	57.671% ±64.502%
	Camaguey, CG	42	42.014% ±30.228%	40.350% ±20.446%	96.176% ±89.701%	75.221% ±69.096%	57.986% ±69.772%	59.650% ±79.554%	3.824% ±10.299%	24.779% ±30.904%
	Las Tunas, LT	38	47.440% ±28.141%	76.850% ±49.328%	95.632% ±81.418%	100.000% ±100.000%	52.560% ±71.859%	23.150% ±50.672%	4.368% ±18.582%	0.000% ±0.000%
	Holguín, HG	108	48.627% ±31.919%	58.902% ±33.660%	97.129% ±86.206%	61.265% ±48.267%	51.373% ±68.081%	41.098% ±66.340%	2.871% ±13.794%	38.735% ±51.733%
	Granma, GR	74	59.718% ±28.024%	78.774% ±53.298%	96.264% ±84.352%	54.336% ±40.179%	40.282% ±71.976%	21.226% ±46.702%	3.736% ±15.648%	45.664% ±59.821%
	Santiago de Cuba, SC	88	56.229% ±33.776%	47.787% ±24.432%	95.598% ±88.274%	93.436% ±83.672%	43.771% ±66.224%	52.213% ±75.568%	4.402% ±11.726%	6.564% ±16.328%
	Guantánamo, GT	54	55.696% ±41.265%	41.385% ±20.236%	95.607% ±89.395%	100.000% ±100.000%	44.304% ±58.735%	58.615% ±79.764%	4.393% ±10.605%	0.000% ±0.000%
	Total	860	41.218% ±26.577%	51.828% ±29.676%	96.535% ±88.080%	59.765% ±47.956%	58.782% ±73.423%	48.172% ±70.324%	3.465% ±11.920%	40.235% ±52.044%

## Sheet: S4
	Table S4
		Cuban province	Average IBD segment size
			PR	AR	LH	MY	MT	CF	VC	SS	CA	CG	LT	HG	GR	SC	GT
	IBD length (Mb) / pair	Pinar del Río, PR	5.54	5.18	4.79	5.01	4.66	4.45	4.41	5	4.46	4.63	4.71	4.69	4.44	4.42	4.42
		Artemisa, AR	2.88	4.99	4.43	4.74	4.49	4.52	4.44	4.67	4.27	4.27	4.63	4.43	4.22	5.02	4.2
		La Habana, LH	1.56	1.75	1.55	4.67	4.5	4.65	4.48	4.88	4.5	4.97	5.14	5.11	4.85	4.93	5.19
		Mayabeque, MY	2.34	2.8	1.66	5.2	4.52	4.94	4.55	4.48	4.58	4.76	4.58	4.75	5.12	4.71	4.24
		Matanzas, MT	1.87	1.03	1.39	2.57	3.7	4.8	4.4	4.34	4.55	4.7	4.07	4.03	3.98	4.37	4.16
		Cienfuegos, CF	1.43	1.41	1.37	2.59	2.13	4.36	5.18	4.63	4.58	5	4.47	4.44	4.29	5.07	4.24
		Villa Clara, VC	1.6	1.77	1.43	2.31	1.92	3.21	6.32	5	4.94	4.5	4.49	4.36	4.4	4.28	4.22
		Sancti Spíritus, SS	2.23	1.88	1.59	1.89	1.62	1.86	3.23	4.29	4.94	4.67	4.45	4.59	4.61	4.66	4.45
		Ciego de Ávila, CA	1.84	1.51	1.43	2.05	1.86	2.02	3.39	3.39	3.91	5.17	4.8	4.78	4.99	4.57	4.69
		Camaguey, CG	1.49	1.33	1.54	1.92	1.44	1.53	1.87	2.09	2.9	4.44	5.6	5.23	5.22	4.79	4.91
		Las Tunas, LT	1.49	1.46	2.29	1.84	1.03	1.53	1.61	1.84	2.24	5.21	17.01	5.64	5.37	5.35	5.09
		Holguín, HG	1.25	1.15	2.16	1.73	0.9	1.4	1.25	1.66	2.02	3.96	15.59	18.46	6.14	5.45	5.61
		Granma, GR	1.12	0.95	1.7	1.89	0.68	1.06	1.11	1.41	1.83	3.14	7.47	5.23	11.03	5.41	5.02
		Santiago de Cuba, SC	0.84	1.12	1.25	1.19	0.8	1.04	0.83	1.14	1.11	1.56	4.27	4.34	4.5	4.4	5.52
		Guantánamo, GT	0.72	0.67	1.44	0.85	0.68	0.86	0.76	0.89	1.01	1.56	3.11	5.19	2.31	2.92	10.1
	To the right of the diagonal: Average size of IBD segments shared between individuals of different provinces
	To the left of the diagonal: Average length of IBD segments (in MB) per pair of individuals shared between provinces
	On the diagonal: Average length of IBD segments (in MB) per pair of individuals shared within provinces
	In bold values greater than 6.00

## Sheet: S5
	Table S5
	Province	Ancestry	Based on females and males					Based on females					Based on males					Sex-biased admixture model
			Auto	X-chr	X-chr - Auto	Z	P-value	Auto	X-chr	X-chr - Auto	Z	P-value	Auto	X-chr	X-chr - Auto	Z	P-value	Auto	X-chr	X-chr - Auto
	PR	EUR	78.502 ±19.695%	72.636 ±26.583%	-0.05865	-2.64	0.0083	77.996 ±19.341%	70.607 ±25.374%	-0.07389	-0.444	0.6567	79.318 ±20.615%	75.915 ±28.634%	-0.03403	-3.207	0.0013	78.437 ±19.766%	72.376 ±26.460%	-0.06061
	N= 68	AFR	16.339 ±19.460%	19.671 ±26.765%	0.03332	-1.164	0.2444	16.808 ±18.644%	20.560 ±26.087%	0.03752	-0.14	0.8889	15.580 ±21.070%	18.235 ±28.290%	0.02655	-1.482	0.1384	16.399 ±19.452%	19.785 ±26.821%	0.03386
	N= 42F+ 26M	NAM	3.968 ±1.795%	6.054 ±7.650%	0.02087	-1.115	0.2648	4.180 ±1.946%	6.746 ±7.319%	0.02566	-0.343	0.7317	3.625 ±1.491%	4.937 ±8.178%	0.01312	-1.632	0.1027	3.995 ±1.795%	6.143 ±7.605%	0.02148
	(62%F + 38%M)	EAS	1.192 ±2.056%	1.639 ±2.466%	0.00447	-0.315	0.753	1.015 ±1.342%	2.088 ±2.547%	0.01074	-1.943	0.052	1.478 ±2.870%	0.913 ±2.183%	-0.00565	-1.676	0.0938	1.169 ±1.851%	1.696 ±2.426%	0.00527
	AR	EUR	81.634 ±26.264%	76.194 ±30.937%	-0.0544	-1.83	0.0673	79.545 ±25.893%	69.366 ±31.343%	-0.10179	-1.274	0.2026	84.766 ±27.899%	86.435 ±28.808%	0.01669	-2.556	0.0106	81.286 ±26.562%	75.056 ±30.498%	-0.0623
	N= 25	AFR	15.169 ±26.537%	17.934 ±30.749%	0.02765	-0.727	0.4675	17.028 ±26.392%	22.265 ±32.215%	0.05237	-1.172	0.2411	12.380 ±27.929%	11.437 ±28.789%	-0.00943	-1.59	0.1118	15.479 ±26.904%	18.655 ±31.073%	0.03177
	N= 15F+ 10M	NAM	2.514 ±2.379%	4.363 ±6.964%	0.01849	-0.659	0.5098	2.736 ±2.784%	6.337 ±8.104%	0.03601	-1.58	0.1141	2.181 ±1.681%	1.402 ±3.308%	-0.00779	-1.704	0.0884	2.551 ±2.416%	4.692 ±6.505%	0.02141
	(60%F + 40%M)	EAS	0.685 ±0.349%	1.509 ±2.379%	0.00824	-0.713	0.4758	0.691 ±0.372%	2.031 ±2.839%	0.01341	-0.051	0.9594	0.676 ±0.332%	0.725 ±1.192%	0.00049	-0.852	0.3942	0.686 ±0.359%	1.596 ±2.290%	0.0091
	LH	EUR	66.897 ±28.093%	60.264 ±33.490%	-0.06633	-2.862	0.0042	64.947 ±25.284%	57.894 ±27.408%	-0.07053	-1.531	0.1257	68.742 ±30.749%	62.506 ±38.626%	-0.06235	-2.481	0.0131	66.212 ±27.106%	59.431 ±31.147%	-0.06781
	N= 72	AFR	27.331 ±28.173%	29.664 ±32.063%	0.02333	-1.12	0.2626	28.358 ±24.201%	31.355 ±25.645%	0.02997	-0.37	0.7117	26.359 ±31.785%	28.063 ±37.430%	0.01704	-1.239	0.2152	27.692 ±26.729%	30.258 ±29.573%	0.02566
	N= 35F+ 37M	NAM	4.343 ±3.818%	6.699 ±9.564%	0.02357	-0.842	0.3996	4.677 ±3.779%	7.539 ±7.887%	0.02862	-0.707	0.4796	4.026 ±3.880%	5.906 ±10.969%	0.01879	-1.769	0.0769	4.460 ±3.813%	6.994 ±8.914%	0.02534
	(49%F + 51%M)	EAS	1.429 ±2.806%	3.373 ±10.574%	0.01943	-1.644	0.1001	2.017 ±3.891%	3.213 ±3.798%	0.01196	-0.272	0.786	0.874 ±0.759%	3.524 ±14.381%	0.0265	-1.851	0.0642	1.636 ±2.847%	3.316 ±7.326%	0.01681
	MY	EUR	89.061 ±9.993%	83.685 ±16.333%	-0.05376	-2.629	0.0086	89.603 ±8.749%	83.425 ±14.991%	-0.06178	-1.245	0.2132	88.421 ±11.704%	83.992 ±18.540%	-0.04429	-2.411	0.0159	89.209 ±9.734%	83.614 ±16.174%	-0.05595
	N= 24	AFR	6.848 ±6.704%	8.315 ±13.093%	0.01467	-0.343	0.7317	6.812 ±6.412%	9.195 ±13.856%	0.02383	-0.356	0.7221	6.890 ±7.351%	7.274 ±12.717%	0.00384	-0.804	0.4216	6.838 ±6.725%	8.555 ±13.476%	0.01717
	N= 13F+ 11M	NAM	3.286 ±3.669%	6.575 ±8.548%	0.03288	-1.714	0.0864	2.866 ±3.213%	4.868 ±6.988%	0.02002	-1.511	0.1307	3.783 ±4.252%	8.591 ±10.061%	0.04808	-1.153	0.2487	3.172 ±3.559%	6.109 ±8.012%	0.02938
	(54%F + 46%M)	EAS	0.804 ±0.373%	1.425 ±2.925%	0.00621	-0.957	0.3384	0.716 ±0.335%	2.510 ±3.664%	0.01794	-2.667	0.0076	0.907 ±0.405%	0.143 ±0.473%	-0.00765	-0.734	0.4631	0.780 ±0.358%	1.721 ±2.600%	0.00941
	MT	EUR	81.289 ±23.176%	79.037 ±30.663%	-0.02251	-0.743	0.4574	82.773 ±21.967%	78.301 ±29.917%	-0.04471	-0.985	0.3246	79.365 ±24.948%	79.991 ±32.153%	0.00626	-1.892	0.0585	81.637 ±22.960%	78.865 ±30.662%	-0.02772
	N= 62	AFR	14.312 ±20.954%	16.464 ±29.548%	0.02152	-0.978	0.328	12.814 ±20.043%	15.797 ±27.432%	0.02983	-1.826	0.0679	16.253 ±22.312%	17.327 ±32.603%	0.01074	-0.409	0.6822	13.960 ±20.799%	16.307 ±29.155%	0.02347
	N= 35F+ 27M	NAM	2.467 ±2.000%	2.613 ±3.860%	0.00146	-0.414	0.6791	2.458 ±2.025%	3.023 ±3.760%	0.00565	-1.309	0.1904	2.479 ±2.005%	2.081 ±3.994%	-0.00398	-0.573	0.5664	2.465 ±2.018%	2.709 ±3.838%	0.00244
	(56%F + 44%M)	EAS	1.932 ±3.630%	1.886 ±4.530%	-0.00046	-0.638	0.5234	1.955 ±3.513%	2.878 ±5.739%	0.00923	-2.271	0.0232	1.903 ±3.844%	0.601 ±1.425%	-0.01302	-0.917	0.359	1.938 ±3.623%	2.119 ±4.301%	0.00181
	CF	EUR	74.490 ±26.886%	64.632 ±34.076%	-0.09858	-2.704	0.0068	68.094 ±29.651%	60.362 ±32.084%	-0.07732	-1.915	0.0555	79.516 ±24.421%	67.987 ±36.390%	-0.11529	-1.867	0.0619	71.901 ±27.908%	62.904 ±33.520%	-0.08997
	N= 25	AFR	20.182 ±27.288%	26.467 ±33.271%	0.06285	-2.166	0.0303	26.223 ±30.404%	29.257 ±31.435%	0.03035	-1.538	0.124	15.436 ±24.668%	24.275 ±35.661%	0.08839	-1.245	0.2132	22.627 ±28.492%	27.597 ±32.844%	0.04969
	N= 11F+ 14M	NAM	4.479 ±2.880%	6.306 ±6.592%	0.01827	-1.359	0.1742	4.875 ±2.820%	6.466 ±6.026%	0.01592	-1.161	0.2455	4.169 ±2.993%	6.181 ±7.229%	0.02012	-0.622	0.5337	4.639 ±2.878%	6.371 ±6.427%	0.01732
	(44%F + 56%M)	EAS	0.848 ±0.297%	2.594 ±3.389%	0.01746	-1.655	0.098	0.808 ±0.361%	3.915 ±4.068%	0.03106	-0.345	0.7299	0.879 ±0.246%	1.556 ±2.415%	0.00677	-2.045	0.0409	0.832 ±0.322%	3.128 ±3.517%	0.02297
	VC	EUR	79.176 ±19.708%	69.169 ±22.738%	-0.10008	-5.348	0	77.674 ±21.185%	67.221 ±22.361%	-0.10453	-2.812	0.0049	81.513 ±17.185%	72.199 ±23.304%	-0.09314	-4.584	0	78.954 ±19.852%	68.880 ±22.675%	-0.10074
	N= 92	AFR	13.231 ±19.690%	15.845 ±22.182%	0.02614	-2.086	0.037	14.747 ±21.721%	17.675 ±24.072%	0.02928	-1.228	0.2193	10.873 ±16.038%	12.999 ±18.841%	0.02126	-1.778	0.0754	13.456 ±19.826%	16.116 ±22.329%	0.0266
	N= 56F+ 36M	NAM	6.172 ±3.363%	11.867 ±12.020%	0.05695	-3.942	0.0001	6.107 ±3.140%	11.268 ±9.611%	0.05162	-1.634	0.1023	6.275 ±3.728%	12.799 ±15.134%	0.06525	-3.816	0.0001	6.163 ±3.336%	11.779 ±11.452%	0.05616
	(61%F + 38%M)	EAS	1.421 ±2.035%	3.119 ±5.854%	0.01698	-2.095	0.0362	1.473 ±2.318%	3.836 ±5.647%	0.02363	-1.893	0.0583	1.339 ±1.521%	2.003 ±6.072%	0.00663	-3.675	0.0002	1.429 ±2.052%	3.225 ±5.789%	0.01796
	SS	EUR	77.194 ±19.481%	69.892 ±25.162%	-0.07302	-3.393	0.0007	77.365 ±19.818%	68.383 ±22.416%	-0.08982	-0.747	0.4549	76.909 ±19.385%	72.406 ±29.601%	-0.04503	-4.406	0	77.213 ±19.674%	69.724 ±24.811%	-0.07489
	N= 56	AFR	13.653 ±18.454%	15.285 ±20.929%	0.01633	-1.011	0.3118	12.876 ±18.013%	14.086 ±19.160%	0.01211	-0.539	0.5901	14.948 ±19.547%	17.284 ±23.954%	0.02336	-0.983	0.3257	13.566 ±18.525%	15.152 ±20.758%	0.01586
	N= 35F+ 21M	NAM	6.699 ±3.702%	11.981 ±10.712%	0.05282	-3.752	0.0002	6.566 ±3.475%	13.406 ±9.736%	0.0684	-0.921	0.357	6.921 ±4.132%	9.605 ±12.038%	0.02684	-4.062	0	6.684 ±3.694%	12.139 ±10.503%	0.05455
	(63%F + 38%M)	EAS	2.454 ±5.330%	2.841 ±5.098%	0.00387	-0.163	0.8704	3.194 ±6.579%	4.123 ±6.017%	0.00929	-2.033	0.042	1.221 ±1.404%	0.705 ±1.501%	-0.00516	-1.474	0.1404	2.536 ±4.854%	2.984 ±4.512%	0.00447
	CA	EUR	77.391 ±23.239%	69.628 ±28.705%	-0.07762	-2.861	0.0042	74.876 ±26.204%	68.888 ±28.118%	-0.05988	-1.784	0.0745	82.924 ±14.440%	71.257 ±31.448%	-0.11667	-2.451	0.0142	77.559 ±22.282%	69.678 ±29.228%	-0.07881
	N= 32	AFR	13.282 ±23.324%	16.447 ±29.256%	0.03165	-0.664	0.5068	15.530 ±26.420%	17.091 ±29.386%	0.01561	-0.866	0.3863	8.336 ±14.337%	15.029 ±30.494%	0.06693	-0.325	0.7454	13.132 ±22.392%	16.404 ±29.756%	0.03272
	N= 22F+ 10M	NAM	6.260 ±3.523%	10.875 ±8.974%	0.04615	-2.543	0.011	6.906 ±3.620%	11.447 ±7.477%	0.0454	-0.459	0.6465	4.839 ±2.987%	9.618 ±12.018%	0.04779	-2.289	0.0221	6.217 ±3.409%	10.837 ±8.990%	0.0462
	(69%F + 31%M)	EAS	3.068 ±7.148%	3.049 ±5.216%	-0.00018	-1.552	0.1207	2.690 ±6.780%	2.574 ±2.552%	-0.00116	-0.255	0.7989	3.900 ±8.220%	4.096 ±8.761%	0.00196	-1.607	0.108	3.093 ±7.260%	3.081 ±4.622%	-0.00012
	CG	EUR	69.240 ±25.244%	58.415 ±28.651%	-0.10825	-4.095	0	73.482 ±16.289%	62.925 ±17.252%	-0.10556	-2.677	0.0074	66.355 ±29.839%	55.348 ±34.347%	-0.11007	-3.337	0.0008	71.106 ±20.805%	60.400 ±22.950%	-0.10707
	N= 42	AFR	21.323 ±27.519%	25.068 ±31.257%	0.03745	-2.457	0.014	15.812 ±16.037%	20.345 ±18.802%	0.04533	-1.493	0.1353	25.070 ±32.957%	28.279 ±37.507%	0.03209	-1.965	0.0495	18.898 ±21.677%	22.990 ±25.037%	0.04092
	N= 17F+ 25M	NAM	8.097 ±4.600%	14.969 ±15.351%	0.06872	-2.745	0.0061	9.439 ±3.947%	13.863 ±9.693%	0.04424	-2.005	0.045	7.184 ±4.860%	15.721 ±18.398%	0.08537	-1.965	0.0495	8.688 ±4.252%	14.482 ±12.595%	0.05795
	(40%F + 60%M)	EAS	1.342 ±1.435%	1.548 ±2.107%	0.00206	-0.069	0.9452	1.268 ±1.058%	2.867 ±1.959%	0.01599	-2.462	0.0138	1.392 ±1.663%	0.650 ±1.719%	-0.00742	-2.438	0.0148	1.309 ±1.260%	2.128 ±1.879%	0.00819
	LT	EUR	73.783 ±13.248%	59.741 ±23.877%	-0.14042	-4.081	0	74.435 ±12.329%	60.742 ±16.860%	-0.13692	-2.12	0.034	72.928 ±14.736%	58.427 ±31.401%	-0.14501	-3.597	0.0003	73.933 ±13.131%	59.971 ±21.707%	-0.13962
	N= 37	AFR	12.323 ±12.613%	17.338 ±20.285%	0.05015	-1.758	0.0788	11.496 ±11.318%	13.608 ±12.713%	0.02112	-1.551	0.1208	13.409 ±14.449%	22.233 ±26.963%	0.08824	-0.991	0.3219	12.134 ±12.362%	16.483 ±17.463%	0.0435
	N= 21F+ 16M	NAM	12.795 ±4.594%	20.731 ±12.299%	0.07936	-3.719	0.0002	13.009 ±4.079%	22.725 ±9.983%	0.09716	-1.551	0.1208	12.513 ±5.321%	18.113 ±14.741%	0.056	-3.771	0.0002	12.844 ±4.493%	21.188 ±11.569%	0.08344
	(57%F + 43%M)	EAS	1.099 ±0.351%	2.190 ±2.893%	0.01091	-1.501	0.1333	1.061 ±0.357%	2.926 ±3.130%	0.01865	-0.621	0.5349	1.150 ±0.347%	1.224 ±2.297%	0.00074	-2.381	0.0173	1.091 ±0.354%	2.359 ±2.852%	0.01268
	HG	EUR	69.743 ±17.216%	60.934 ±21.216%	-0.08809	-5.346	0	69.409 ±16.981%	60.921 ±18.516%	-0.08487	-2.846	0.0044	70.194 ±17.707%	60.950 ±24.609%	-0.09244	-4.701	0	69.670 ±17.223%	60.931 ±20.547%	-0.08739
	N= 108	AFR	17.892 ±19.399%	18.158 ±21.807%	0.00266	-0.063	0.9499	18.627 ±19.262%	20.879 ±21.647%	0.02251	-1.803	0.0714	16.900 ±19.752%	14.490 ±21.716%	-0.0241	-2.058	0.0396	18.052 ±19.426%	18.749 ±21.670%	0.00698
	N= 62F+ 46M	NAM	10.832 ±3.806%	17.709 ±12.369%	0.06876	-4.916	0	10.576 ±3.806%	14.984 ±9.376%	0.04408	-3.644	0.0003	11.178 ±3.819%	21.381 ±14.853%	0.10203	-3.327	0.0009	10.777 ±3.810%	17.116 ±11.202%	0.0634
	(57%F + 43%M)	EAS	1.533 ±2.933%	3.200 ±6.667%	0.01667	-3.457	0.0005	1.388 ±2.884%	3.216 ±3.100%	0.01828	-0.033	0.9739	1.728 ±3.019%	3.178 ±9.626%	0.0145	-4.084	0	1.501 ±2.929%	3.203 ±5.275%	0.01702
	GR	EUR	60.274 ±12.172%	42.535 ±20.026%	-0.17739	-6.64	0	59.481 ±10.491%	42.429 ±17.558%	-0.17052	-3.844	0.0001	61.656 ±14.769%	42.720 ±24.095%	-0.18936	-5.503	0	60.206 ±11.917%	42.526 ±19.737%	-0.1768
	N= 74	AFR	23.480 ±11.316%	31.256 ±21.084%	0.07776	-3.838	0.0001	24.548 ±10.118%	32.877 ±20.760%	0.08329	-2.114	0.0345	21.622 ±13.143%	28.434 ±21.738%	0.06812	-3.196	0.0014	23.573 ±11.126%	31.396 ±21.086%	0.07823
	N= 47F+ 27M	NAM	14.349 ±3.695%	20.848 ±13.537%	0.06499	-3.776	0.0002	14.466 ±3.635%	21.400 ±12.744%	0.06934	-1.466	0.1428	14.147 ±3.860%	19.888 ±15.023%	0.0574	-3.63	0.0003	14.359 ±3.710%	20.896 ±13.503%	0.06536
	(64%F + 36%M)	EAS	1.895 ±3.527%	5.361 ±14.396%	0.03466	-3.351	0.0008	1.506 ±2.214%	3.295 ±3.169%	0.01789	-1.129	0.2588	2.573 ±5.051%	8.959 ±23.302%	0.06386	-3.371	0.0008	1.862 ±3.160%	5.183 ±9.880%	0.03321
	SC	EUR	51.285 ±22.313%	40.022 ±26.518%	-0.11263	-5.102	0	54.983 ±22.024%	44.563 ±26.293%	-0.10421	-3.047	0.0023	45.790 ±21.903%	33.276 ±25.753%	-0.12515	-4.107	0	51.919 ±21.984%	40.800 ±26.113%	-0.11119
	N= 87	AFR	38.186 ±24.427%	45.985 ±29.899%	0.07799	-3.454	0.0006	34.156 ±23.920%	39.437 ±28.379%	0.05281	-2.604	0.0092	44.174 ±24.275%	55.713 ±29.834%	0.11539	-2.381	0.0172	37.495 ±24.038%	44.862 ±28.864%	0.07367
	N= 52F+ 35M	NAM	9.466 ±6.080%	12.159 ±13.142%	0.02693	-1.124	0.2611	9.803 ±6.017%	13.198 ±13.549%	0.03395	-0.278	0.7807	8.966 ±6.227%	10.616 ±12.547%	0.0165	-1.343	0.1792	9.524 ±6.087%	12.337 ±13.215%	0.02813
	(60%F + 40%M)	EAS	1.062 ±1.365%	1.833 ±2.513%	0.00771	-1.816	0.0694	1.056 ±0.763%	2.802 ±2.803%	0.01746	-2.686	0.0072	1.070 ±1.959%	0.394 ±0.789%	-0.00676	-3.72	0.0002	1.061 ±1.162%	1.999 ±2.132%	0.00938
	GT	EUR	50.742 ±21.978%	38.147 ±24.856%	-0.12595	-4.236	0	49.246 ±22.893%	37.152 ±22.467%	-0.12094	-2.354	0.0186	52.851 ±20.961%	39.550 ±28.377%	-0.13301	-3.684	0.0002	50.448 ±22.249%	37.951 ±24.437%	-0.12496
	N= 53	AFR	39.907 ±25.770%	45.155 ±28.948%	0.05248	-1.899	0.0576	41.534 ±27.043%	47.853 ±28.962%	0.06319	-0.633	0.5267	37.615 ±24.294%	41.354 ±29.171%	0.03739	-1.999	0.0456	40.228 ±26.127%	45.686 ±29.031%	0.05459
	N= 58F+ 42M	NAM	8.535 ±4.770%	14.949 ±14.510%	0.06415	-2.696	0.007	8.389 ±5.072%	13.213 ±12.921%	0.04824	-2.127	0.0335	8.740 ±4.419%	17.397 ±16.496%	0.08657	-1.646	0.0997	8.506 ±4.854%	14.607 ±14.112%	0.06102
	(31%F + 22%M)	EAS	0.816 ±0.398%	1.748 ±2.763%	0.00932	-0.885	0.376	0.832 ±0.377%	1.782 ±2.750%	0.0095	-0.227	0.8202	0.795 ±0.434%	1.700 ±2.846%	0.00905	-0.892	0.3725	0.819 ±0.396%	1.755 ±2.782%	0.00935

## Sheet: S6
	Table 6
	Country (region)	Population	African linguistic affiliation*	Historical region	Initial N	Analysed N	Lat	Long	Reference
	Cuba (East, Pinar del Río, PR)	Cuban	-	-	68	63	22.3588	-83.8608	Present study
	Cuba (East, Artemisa, AR)	Cuban	-	-	25	23	22.8058	-82.9038	Present study
	Cuba (East, La Habana, LH)	Cuban	-	-	72	71	23.0690	-82.3046	Present study
	Cuba (East, Mayabeque, MY)	Cuban	-	-	24	23	22.8746	-82.0055	Present study
	Cuba (East, Matanzas, MT)	Cuban	-	-	62	58	22.6066	-81.2196	Present study
	Cuba (Central, Cienfuegos, CF)	Cuban	-	-	25	22	22.2414	-80.4458	Present study
	Cuba (Central, Villa Clara, VC)	Cuban	-	-	92	86	22.5531	-79.9803	Present study
	Cuba (Central, Sancti Spíritus, SS)	Cuban	-	-	56	55	21.9530	-79.4218	Present study
	Cuba (Central, Ciego de Ávila, CA)	Cuban	-	-	32	31	21.9730	-78.6506	Present study
	Cuba (Central, Camagüey, CG)	Cuban	-	-	42	39	21.3987	-77.8727	Present study
	Cuba (West, Las Tunas, LT)	Cuban	-	-	38	36	21.0091	-77.0307	Present study
	Cuba (West, Holguín, HG)	Cuban	-	-	108	102	20.7511	-75.8792	Present study
	Cuba (West, Granma, GR)	Cuban	-	-	74	72	20.2888	-76.9192	Present study
	Cuba (West, Santiago de Cuba, SC)	Cuban	-	-	88	84	20.1860	-75.9687	Present study
	Cuba (West, Guantánamo, GT)	Cuban	-	-	54	52	20.2063	-74.9104	Present study
	Senegal	Mandenka	Niger-Congo, Mande	Senegambia	24	24	13.4764	-16.6857	Li et al., 2008
	Gambia	Jola	Niger-Congo,**, Bak	Senegambia	50	50	13.4764	-16.6857	Busby et al., 2016
	Gambia	Mandinka	Niger-Congo, Mande	Senegambia	50	50	13.4764	-16.6857	Busby et al., 2016
	Gambia	Manjago	Niger-Congo,**, Bak	Senegambia	47	47	13.4764	-16.6857	Busby et al., 2016
	Gambia	Serere	Niger-Congo,**, Senegambian, Serer	Senegambia	47	47	13.4764	-16.6857	Busby et al., 2016
	Gambia	Serehule	Niger-Congo,**, Senegambian, Serer	Senegambia	50	50	13.4764	-16.6857	Busby et al., 2016
	Gambia	Wollof	Niger-Congo,**, Senegambian, Fula-Wolof	Senegambia	48	48	13.4764	-16.6857	Busby et al., 2016
	Gambia (Western Division)	Gambian (GWD)	-	Senegambia	113	113	13.2769	-16.6331	1000 Genomes Project Consortium, 2015
	Sierra Leone	Mende (MSL)	Niger-Congo, Mande	Sierra Leone	85	85	8.5000	-13.2000	1000 Genomes Project Consortium, 2015
	Mali	Malinke	Niger-Congo, Mande	-	49	49	12.6162	-7.9881	Busby et al., 2016
	Mali	Bambara	Niger-Congo, Mande	-	50	50	12.6162	-7.9881	Busby et al., 2016
	Mali	Bwa	Niger-Congo,***, North, Gur, Bwamu	-	15	15	13.2872	-4.5913	Fortes-Lima et al., 2017
	Burkina Faso	Gurmantche	Niger-Congo,***, North, Gur, Gurma	-	14	14	11.2400	0.7200	Busby et al., 2016
	Burkina Faso	Gurunsi	Niger-Congo,***, North, Gur, Grusi	-	16	16	11.1700	-1.1400	Busby et al., 2016
	Burkina Faso	Mossi	Niger-Congo,***, North, Gur	-	50	50	12.3658	-1.5333	Busby et al., 2016
	Burkina Faso	Mossi	Niger-Congo,***, North, Gur	-	14	14	12.5900	-1.3400	Triska et al., 2015
	Ivory Coast	Ahizi	Niger-Congo, Kru, Aizi	Windward Coast	18	18	5.2504	-4.6164	Fortes-Lima et al., 2017
	Ivory Coast	Yacouba	Niger-Congo, Mande, Tura-Dan	Windward Coast	16	16	7.7582	-8.0706	Fortes-Lima et al., 2017
	Ghana	Akans	Niger-Congo,***, Kwa	Gold Coast	50	50	10.8873	-1.0893	Busby et al., 2016
	Ghana	Kasem	Niger-Congo,***, North, Gur, Grusi	Gold Coast	50	50	10.8873	-1.0893	Busby et al., 2016
	Ghana	Nankam	Niger-Congo,***, North, Gur	Gold Coast	50	50	10.8873	-1.0893	Busby et al., 2016
	Benin	Bariba	Niger-Congo, Gur, Bariba	Bight of Benin	24	24	9.3393	2.6276	Fortes-Lima et al., 2017
	Benin	Fon	Niger-Congo, Kwa, Fon	Bight of Benin	19	19	6.3700	2.0800	Fortes-Lima et al., 2017
	Benin	Yoruba_Benin	Niger-Congo, Defoid, Yoruboid, Edekiri	Bight of Benin	24	24	7.3602	2.6045	Fortes-Lima et al., 2017
	Nigeria	Yoruba_Nigeria (YRI)	Niger-Congo, Defoid, Yoruboid, Edekiri	Bight of Benin	108	108	7.3783	3.9443	1000 Genomes Project Consortium, 2015
	Nigeria	YorubaHGDP	Niger-Congo, Defoid, Yoruboid, Edekiri	Bight of Benin	24	24	7.3783	3.9443	Li et al., 2008
	Nigeria	Esan (ESN)	Niger-Congo,***, Benue-Congo, Edoid	Bight of Benin	99	99	6.5000	6.0000	1000 Genomes Project Consortium, 2015
	Cameroon	Bantu	Niger-Congo,***, Benue-Congo, exNarrow-Bantu	Bight of Biafra	50	50	4.1602	9.2488	Busby et al., 2016
	Cameroon	Semi-Bantu speakers	Niger-Congo,***, Benue-Congo, exNarrow-Bantu	Bight of Biafra	50	50	4.1602	9.2488	Busby et al., 2016
	Cameroon	Nzime	Niger-Congo,****, Narrow-Bantu, Northwest, A.80	Bight of Biafra	51	51	3.1200	13.8300	Patin et al., 2014
	Gabon	Nzebi	Niger-Congo,****, Narrow Bantu, Northwest, B.52	Bight of Biafra	20	20	0.4000	9.4500	Patin et al., 2014
	Angola	Ovimbundu	Niger-Congo, Narrow Bantu, Central, R11	West Central Africa	15	9	-8.8300	13.2200	Patin et al., 2017
	Angola	Kimbundu	Niger-Congo, Narrow Bantu, Central, H21a	West Central Africa	17	13	-8.8300	13.2200	Patin et al., 2017
	Angola	Kongo	Niger-Congo, Narrow Bantu, Central, H16	West Central Africa	10	9	-8.8300	13.2200	Patin et al., 2017
	Namibia	Herero	Niger-Congo,****, Narrow-Bantu, Central, R	West Central Africa	12	12	-22.5590	17.0728	Schlebusch et al., 2012
	South Africa (Soweto)	Bantu speakers	Niger-Congo,****, Narrow-Bantu, Central, S	-	94	94	-26.2488	27.8452	May et al., 2013
	Uganda	Bakiga	Niger-Congo,****, Narrow-Bantu, Central, J.10	-	93	93	-0.9800	29.6200	Patin et al., 2014; Perry et al., 2014
	Kenya	Chonyi	Niger-Congo,****, Narrow-Bantu, Central, E	-	47	47	-3.6258	39.8582	Busby et al., 2016
	Kenya	Giriama	Niger-Congo,****, Narrow-Bantu, Central, E	-	46	46	-3.6258	39.8582	Busby et al., 2016
	Kenya	Kambe	Niger-Congo,****, Narrow-Bantu, Central, E	-	42	42	-3.6258	39.8582	Busby et al., 2016
	Kenya	Kauma	Niger-Congo,****, Narrow-Bantu, Central, E	-	97	97	-3.6258	39.8582	Busby et al., 2016
	Kenya	Luhya in Webuye (LWK)	Niger-Congo,****, Narrow-Bantu, Central, I	-	99	99	0.5993	34.7787	1000 Genomes Project Consortium, 2015
	Tanzania	Mzigua	Niger-Congo,****, Narrow-Bantu, Central, F-G	Southeast Africa	50	50	-3.2502	37.4161	Busby et al., 2016
	Tanzania	Wabondei	Niger-Congo,****, Narrow-Bantu, Central, F-G	Southeast Africa	48	48	-3.2502	37.4161	Busby et al., 2016
	Tanzania	Wasambaa	Niger-Congo,****, Narrow-Bantu, Central, F-G	Southeast Africa	50	50	-3.2502	37.4161	Busby et al., 2016
	Spain	Iberian (IBS)	-	-	107	107	-	-	1000 Genomes Project Consortium, 2015
	France	French	-	-	29	29	-	-	Li et al., 2008
	France	French Basque	-	-	24	24	-	-	Li et al., 2008
	Italy	Toscani in Italy (TSI)	-	-	107	107	-	-	1000 Genomes Project Consortium, 2015
	Italy	Tuscany	-	-	8	8	-	-	Li et al., 2008
	Italy	Italian North	-	-	13	13	-	-	Li et al., 2008
	England and Scotland	British (GBR)	-	-	91	91	-	-	1000 Genomes Project Consortium, 2015
	USA (Utah)	European ancestry (CEU)	-	-	99	99	-	-	1000 Genomes Project Consortium, 2015
	Mexico	Pima	-	-	25	25	-	-	Li et al., 2008
	Mexico	Maya	-	-	12	12	-	-	Li et al., 2008
	Colombia	Colombian	-	-	12	12	-	-	Li et al., 2008
	Brazil	Karitiana	-	-	24	24	-	-	Li et al., 2008
	Brazil	Surui	-	-	21	21	-	-	Li et al., 2008
	China (Beijing)	Han Chinese (CHB)	-	-	103	103	-	-	1000 Genomes Project Consortium, 2015
	China (South)	Han Chinese (CHS)	-	-	105	105	-	-	1000 Genomes Project Consortium, 2015
	China	Han Chinese	-	-	43	43	-	-	Li et al., 2008
	Japan (Tokyo)	Japanese (JPT)	-	-	104	104	-	-	1000 Genomes Project Consortium, 2015
	Japan	Japanese	-	-	29	29	-	-	Li et al., 2008
	*: Ethnologue classification. Information accessed on 28th January 2017 at https://www.ethnologue.com/
	**: ", Atlantic-Congo, Atlantic, Northern,"
	***: ", Atlantic-Congo, Atlantic, Volta-Congo,"
	****: ",Atlantic-Congo, Atlantic, Volta-Congo, Benue-Congo, Bantoid, Southern,"

## Sheet: S7
	Table S7
	Country (region)	Population	Native American linguistic affiliation*	Initial N	Analysed N	Lat	Long	Reference
	Cuba (East, Pinar del Río, PR)	Cuban	-	68	63	22.3588	-83.8608	Present study
	Cuba (East, Artemisa, AR)	Cuban	-	25	23	22.8058	-82.9038	Present study
	Cuba (East, La Habana, LH)	Cuban	-	72	71	23.0690	-82.3046	Present study
	Cuba (East, Mayabeque, MY)	Cuban	-	24	23	22.8746	-82.0055	Present study
	Cuba (East, Matanzas, MT)	Cuban	-	62	58	22.6066	-81.2196	Present study
	Cuba (Central, Cienfuegos, CF)	Cuban	-	25	22	22.2414	-80.4458	Present study
	Cuba (Central, Villa Clara, VC)	Cuban	-	92	85	22.5531	-79.9803	Present study
	Cuba (Central, Sancti Spíritus, SS)	Cuban	-	56	54	21.9530	-79.4218	Present study
	Cuba (Central, Ciego de Ávila, CA)	Cuban	-	32	31	21.9730	-78.6506	Present study
	Cuba (Central, Camagüey, CG)	Cuban	-	42	39	21.3987	-77.8727	Present study
	Cuba (West, Las Tunas, LT)	Cuban	-	38	36	21.0091	-77.0307	Present study
	Cuba (West, Holguín, HG)	Cuban	-	108	101	20.7511	-75.8792	Present study
	Cuba (West, Granma, GR)	Cuban	-	74	71	20.2888	-76.9192	Present study
	Cuba (West, Santiago de Cuba, SC)	Cuban	-	88	84	20.1860	-75.9687	Present study
	Cuba (West, Guantánamo, GT)	Cuban	-	54	52	20.2063	-74.9104	Present study
	Mexico	Pima	Central-Amerind	33	33	29.3000	-108.8000	Reich et al., 2012
	Mexico	Tepehuano	Central-Amerind	25	24	23.2000	-104.5000	Reich et al., 2012
	Mexico	Zapotec1	Central-Amerind	22	20	16.5000	-97.2000	Reich et al., 2012
	Mexico	Zapotec2	Central-Amerind	21	21	17.4000	-96.7000	Reich et al., 2012
	Mexico	Mixtec	Central-Amerind	5	5	17.0000	-97.0000	Reich et al., 2012
	Mexico	Mixe	Northern Amerind	17	17	17.0000	-96.0000	Reich et al., 2012
	Mexico	Maya1	Northern Amerind	37	37	20.3000	-87.8000	Reich et al., 2012
	Mexico	Maya2	Northern Amerind	12	11	19.6000	-90.4000	Reich et al., 2012
	Guatemala	Kaqchikel	Northern Amerind	13	13	15.0000	-91.0000	Reich et al., 2012
	Costa Rica	Cabecar	Chibchan-Paezan	31	29	9.5000	-84.0000	Reich et al., 2012
	Costa Rica	Guaymi	Chibchan-Paezan	5	5	8.5000	-82.0000	Reich et al., 2012
	Costa Rica	Bribri	Chibchan-Paezan	4	4	9.4000	-83.1000	Reich et al., 2012
	Costa Rica	Maleku	Chibchan-Paezan	3	3	10.6000	-84.8000	Reich et al., 2012
	Costa Rica	Teribe	Chibchan-Paezan	3	3	9.0000	-83.2000	Reich et al., 2012
	Colombia	Wayuu	Equatorial-Tucanoan	11	8	11.0000	-73.0000	Reich et al., 2012
	Colombia	Kogi	Chibchan-Paezan	4	4	11.0000	-74.0000	Reich et al., 2012
	Colombia	Embera	Chibchan-Paezan	5	5	7.0000	-76.0000	Reich et al., 2012
	Colombia	Guahibo	Equatorial-Tucanoan	6	6	5.8000	-69.5000	Reich et al., 2012
	Colombia	Ticuna	Equatorial-Tucanoan	6	5	-3.8100	-70.0100	Reich et al., 2012
	Colombia	Piapoco	Equatorial-Tucanoan	7	7	3.0000	-68.0000	Reich et al., 2012
	Colombia	Inga	Andean	9	7	1.0000	-77.0000	Reich et al., 2012
	Colombia	Waunana	Chibchan-Paezan	3	2	5.0000	-77.0000	Reich et al., 2012
	French_Guiana	Palikur	Equatorial-Tucanoan	3	2	4.0000	-51.8000	Reich et al., 2012
	Brazil	Surui	Equatorial-Tucanoan	24	24	-11.0000	-62.0000	Reich et al., 2012
	Brazil	Karitiana	Equatorial-Tucanoan	13	13	-10.0000	-63.0000	Reich et al., 2012
	Bolivia & Peru	Quechua	Andean	40	40	-14.5000	-69.0000	Reich et al., 2012
	Bolivia & Chile	Aymara	Andean	23	23	-16.5000	-68.2000	Reich et al., 2012
	Paraguay & Argentina	Guarani	Equatorial-Tucanoan	6	6	-22.5000	-63.8000	Reich et al., 2012
	Argentina	Wichi	Ge-Pano-Carib	5	5	-22.5000	-63.8000	Reich et al., 2012
	Argentina	Toba	Ge-Pano-Carib	4	4	-26.5000	-59.3000	Reich et al., 2012
	Argentina	Chane	Equatorial-Tucanoan	2	2	-22.3000	-63.7000	Reich et al., 2012
	Senegal	Mandenka	-	24	24	-	-	Li et al., 2008
	Gambia (Western Division)	Gambian (GWD)	-	113	113	-	-	1000 Genomes Project Consortium, 2015
	Sierra Leone	Mende (MSL)	-	85	85	-	-	1000 Genomes Project Consortium, 2015
	Nigeria	Esan (ESN)	-	99	99	-	-	1000 Genomes Project Consortium, 2015
	Nigeria	Yoruba (YRI)	-	108	108	-	-	1000 Genomes Project Consortium, 2015
	Nigeria	Yoruba	-	24	24	-	-	Li et al., 2008
	Kenya	Luhya in Webuye (LWK)	-	99	99	-	-	1000 Genomes Project Consortium, 2015
	Spain	Iberian (IBS)	-	107	107	-	-	1000 Genomes Project Consortium, 2015
	France	French	-	29	29	-	-	Li et al., 2008
	France	French Basque	-	24	24	-	-	Li et al., 2008
	Italy	Toscani in Italy (TSI)	-	107	107	-	-	1000 Genomes Project Consortium, 2015
	Italy	Tuscany	-	8	8	-	-	Li et al., 2008
	Italy	Italian North	-	13	13	-	-	Li et al., 2008
	England and Scotland	British (GBR)	-	91	91	-	-	1000 Genomes Project Consortium, 2015
	USA (Utah)	European ancestry (CEU)	-	99	99	-	-	1000 Genomes Project Consortium, 2015
	China (Beijing)	Han Chinese (CHB)	-	103	103	-	-	1000 Genomes Project Consortium, 2015
	China (South)	Han Chinese (CHS)	-	105	105	-	-	1000 Genomes Project Consortium, 2015
	China	Han Chinese	-	43	43	-	-	Li et al., 2008
	Japan (Tokyo)	Japanese (JPT)	-	104	104	-	-	1000 Genomes Project Consortium, 2015
	Japan	Japanese	-	29	28	-	-	Li et al., 2008
	*: Ethnologue classification. Information accessed on 28th January 2017 at https://www.ethnologue.com/

## Sheet: S8
	Table S8
	European*	N	WC-Fst	African†	N	WC-Fst	Native American‡	N	WC-Fst
	Cuban	423	0	Cuban	41	0	Cuban	11	0
	IBS	107	0.00365	Jola	50	0.097312	Pima	33	0.41059
	French	29	0.00569	Mande	24	0.070649	Tepe	24	0.36663
	French Basque	24	0.01347	Mandinka	50	0.085279	Zapotec1	20	0.33941
	TSI	107	0.00563	Manjago	47	0.07503	Zapotec2	21	0.38198
	Tuscany	8	0.00503	Serehule	47	0.079852	Mixtec	5	0.36835
	Italian North	13	0.00547	Serere	50	0.087742	Mixe	17	0.40179
	GBR	91	0.00814	Wollof	48	0.080438	Maya1	37	0.32769
	CEU	99	0.00784	GWD	113	0.13262	Maya2	11	0.35188
				MSL	85	0.13058	Kaqchikel	13	0.33519
				Malinke	49	0.087304	Cabecar	29	0.44172
				Bambara	50	0.090437	Guaymi	5	0.48431
				Bwa	15	0.058387	Bribri	4	0.43234
				Gurmantche	14	0.055518	Maleku	3	0.51634
				Gurunsi	16	0.062348	Teribe	3	0.4662
				MossiBusby	50	0.094395	Wayuu	8	0.36302
				MossiTriska	14	0.057314	Kogi	4	0.52122
				Ahizi	18	0.064038	Embera	5	0.44261
				Yacouba	16	0.060006	Guahibo	6	0.41402
				Akans	50	0.095204	Ticuna	5	0.46397
				Kasem	50	0.096653	Piapoco	7	0.41016
				Nankam	50	0.094864	Inga	7	0.37503
				Bariba	24	0.070383	Waunana	2	0.46294
				Fon	19	0.066019	Palikur	2	0.4589
				YorubaB	24	0.073135	Surui	24	0.52518
				YRI	108	0.13976	Kari	13	0.48548
				YorubaHGDP	24	0.075543	Quechua	40	0.34529
				ESN	99	0.13708	Aymara	23	0.36663
				BantuCam	50	0.097172	Guarani	6	0.34958
				SemiBantuCam	50	0.096249	Wichi	5	0.44753
				Nzime	51	0.09421	Toba	4	0.39793
				Nzebi	20	0.068469	Chane	2	0.43643
				Ovimbundu	9	0.036826
				Kimbundu	13	0.048063
				Kongo	9	0.036852
				Herero	12	0.009164
				BantuSoweto	94	0.097083
				Bakiga	93	0.079285
				Chonyi	47	0.075174
				Giriama	46	0.077516
				Kambe	42	0.058187
				Kauma	97	0.091978
				LWK	99	0.12442
				Mzigua	50	0.081052
				Wabondei	48	0.074216
				Wasambaa	50	0.068619
	*European populations with greater genetic affinity with Cuban individuals are labeled in bold.
	†African populations with greater genetic affinity with Cuban individuals are labeled in bold.
	‡American populations with greater genetic affinity with Cuban individuals are labeled in bold.

## Sheet: S9
	Table S9
	Region	Country	Population	Initial N	Analysed N	Lat	Long	WC-Fst	Reference
	America	Cuba (East, Pinar del Río, PR)	Cuban	68	63	22.3588	-83.8608	-	Present study
	America	Cuba (East, Artemisa, AR)	Cuban	25	23	22.8058	-82.9038	-	Present study
	America	Cuba (East, La Habana, LH)	Cuban	72	71	23.0690	-82.3046	-	Present study
	America	Cuba (East, Mayabeque, MY)	Cuban	24	23	22.8746	-82.0055	-	Present study
	America	Cuba (East, Matanzas, MT)	Cuban	62	58	22.6066	-81.2196	-	Present study
	America	Cuba (Central, Cienfuegos, CF)	Cuban	25	22	22.2414	-80.4458	-	Present study
	America	Cuba (Central, Villa Clara, VC)	Cuban	92	85	22.5531	-79.9803	-	Present study
	America	Cuba (Central, Sancti Spíritus, SS)	Cuban	56	54	21.9530	-79.4218	-	Present study
	America	Cuba (Central, Ciego de Ávila, CA)	Cuban	32	31	21.9730	-78.6506	-	Present study
	America	Cuba (Central, Camagüey, CG)	Cuban	42	39	21.3987	-77.8727	-	Present study
	America	Cuba (West, Las Tunas, LT)	Cuban	38	36	21.0091	-77.0307	-	Present study
	America	Cuba (West, Holguín, HG)	Cuban	108	101	20.7511	-75.8792	-	Present study
	America	Cuba (West, Granma, GR)	Cuban	74	71	20.2888	-76.9192	-	Present study
	America	Cuba (West, Santiago de Cuba, SC)	Cuban	88	84	20.1860	-75.9687	-	Present study
	America	Cuba (West, Guantánamo, GT)	Cuban	54	52	20.2063	-74.9104	-	Present study
	America	Mexico	Pima	2	2	29	-108	0.65184	Mallick et al., 2016
	America	Mexico	Mayan	2	2	19	-91	0.64397	Mallick et al., 2016
	America	Mexico	Mixtec	2	2	17	-97	0.61238	Mallick et al., 2016
	America	Mexico	Mixe	3	3	16.95	-96.58	0.66947	Mallick et al., 2016
	America	Mexico	Zapotec	2	2	16.5	-97.2	0.62074	Mallick et al., 2016
	America	Colombia	Piapoco	2	2	3	-68	0.66367	Mallick et al., 2016
	America	Brazil	Karitiana	3	3	-10	-63	0.78853	Mallick et al., 2016
	America	Brazil	Surui	2	2	-11	-62	0.76666	Mallick et al., 2016
	America	Peru	Quechua	3	3	-13.5	-72	0.6491	Mallick et al., 2016
	America	Argentina	Chane	1	1	-22.53	-63.82	0.62392	Mallick et al., 2016
	Africa	Gambia	Gambian	2	2	13.4	-16.7	-	Mallick et al., 2016
	Africa	Senegal	Mandenka	3	3	12	-12	-	Mallick et al., 2016
	Africa	SierraLeone	Mende	2	2	8.5	-13.2	-	Mallick et al., 2016
	Africa	Nigeria	Yoruba	3	3	7.4	3.9	-	Mallick et al., 2016
	Africa	Nigeria	Esan	2	2	6.5	6	-	Mallick et al., 2016
	Africa	Kenya	Luhya	2	2	1.3	36.8	-	Mallick et al., 2016
	Africa	Kenya	Luo	2	2	-0.1	34.3	-	Mallick et al., 2016
	Africa	Kenya	BantuKenya	2	2	-3	37	-	Mallick et al., 2016
	Africa	BotswanaOrNamibia	BantuHerero	2	2	-22	19	-	Mallick et al., 2016
	Africa	BotswanaOrNamibia	BantuTswana	2	2	-28	24	-	Mallick et al., 2016
	West Eurasia	Finland	Finnish	3	3	60.2	24.9	-	Mallick et al., 2016
	West Eurasia	OrkneyIslands	Orcadian	2	2	59	-3	-	Mallick et al., 2016
	West Eurasia	England	English	2	2	51.2	0.7	-	Mallick et al., 2016
	West Eurasia	Czechoslovia(pre1989)	Czech	1	1	50.1	14.4	-	Mallick et al., 2016
	West Eurasia	Hungary	Hungarian	2	2	47.5	19.1	-	Mallick et al., 2016
	West Eurasia	France	French	3	3	46	2	-	Mallick et al., 2016
	West Eurasia	Italy(Bergamo)	Bergamo	2	2	46	10	-	Mallick et al., 2016
	West Eurasia	Italy(Tuscany)	Tuscan	2	2	43	11	-	Mallick et al., 2016
	West Eurasia	Bulgaria	Bulgarian	2	2	42.163	24.741	-	Mallick et al., 2016
	West Eurasia	Albania	Albanian	1	1	41.3	19.8	-	Mallick et al., 2016
	West Eurasia	Spain	Spanish	2	2	39.9	-4	-	Mallick et al., 2016
	East Asia	China	Xibo	2	2	43.5	81.5	-	Mallick et al., 2016
	East Asia	China	Han	3	3	32.3	114	-	Mallick et al., 2016
	East Asia	China	Yi	2	2	28	103	-	Mallick et al., 2016
	East Asia	China	Naxi	2	2	26	100	-	Mallick et al., 2016
	East Asia	China	Dai	4	4	21	100	-	Mallick et al., 2016
	East Asia	Cambodia	Cambodian	2	2	12	105	-	Mallick et al., 2016
	East Asia	Vietnam	Kinh	2	2	21	105.9	-	Mallick et al., 2016
	East Asia	Korea	Korean	2	2	37.6	127	-	Mallick et al., 2016
	East Asia	Japan	Japanese	3	3	37.85	139	-	Mallick et al., 2016

## Sheet: S10
	Table S10
	Date		Western region			Central region			Eastern region
	29y/g*	g	EUR	NAM	AFR	EUR	NAM	AFR	EUR	NAM	AFR
	Today		75.383	4.963	19.654	73.727	9.535	16.738	52.562	15.766	31.672
	Second pulse		-	1.069	12.706	-	2.257	10.293	-	9.002	14.498
	First pulse		75.383	3.894	6.948	73.727	7.278	6.445	52.562	6.765	17.174
	1892	1
	1863	2
	1834	3			2.907			4.318			8.931
	1805	4			9.799			5.975			5.567
	1776	5
	1747	6
	1718	7		0.352			0.775
	1689	8		0.717			1.482
	1660	9									8.758
	1631	10									8.415
	1602	11								6.065
	1573	12								2.937
	1544	13
	1515	14			3.681			5.516
	1486	15	87.461	3.894	3.267	90.233	7.278	0.929	84.466	6.765
	*: Based on 1950-29*(g+1), where g is the estimated number of generations
